# Supplementary material for: T follicular regulatory cells in food allergy promote IgE via IL-4
Source: JCI Insight. 2024 Oct 8;9(19):e171241. doi: 10.1172/jci.insight.171241 (PMC11466180; doi:10.1172/jci.insight.171241)
Supplement: Supporting data values [file jciinsight-9-171241-s111.xlsx]

## Sheet: Fig. 1A
Fig. 1A	TFH	TFR
	0.992	0.951
	0.934	0.551
	1.228	0.762
	0.879	0.676
	1.344	0.766
	1.021	0.999
	0.949
	0.768

## Sheet: Fig. 1B
Fig. 1B	TFH	TFR
	64.1	54.4
	48.1	41
	62.5	51.2
	62.1	46.9
	47.9	46.6
	50.1	45.2
	58.7	50
	51.9	41.5

## Sheet: Fig. 1C
Fig. 1C	TFH	TFR
	0.0971	0.012
	0.0958	0.0097
	0.148	0.0158
	0.143	0.0145
	0.12	0.0162
	0.124	0.0202
	0.111	0.0133
	0.128	0.0152

## Sheet: Fig. 1D
Fig. 1D	TFH	TFR
	16.1	12.9
	12.7	11.2
	24.7	11.9
	10.8	11.7

## Sheet: Fig. 1E
Fig. 1E	TFH	TFR
	0.0797	0.0088
	0.0967	0.0127
	0.106	0.0062
	0.0831	0.0144
	0.0948	0.0158

## Sheet: Fig. 1F
Fig. 1F	TFH				TFR
	Naive	SRBC	PCT		Naive	SRBC	PCT
	0.838	1.257	1.60132		0.842	0.423	1.60668
	0.902	1.029	1.79806		0.585	1.659	3.76106
	1.246	0.932	1.78808		1.44	0.525	3.2192
	1.014	0.788	2.10751		1.134	1.092	1.97919

## Sheet: Fig. 1G
Fig. 1G	TFH			TFR
	Naive	PCT		Naive	PCT
	34.3	38		16.6	18.8
	35.1	51.5		17.8	28.9
	40.2	56.4		17.4	26.8
	44.8	42.7		25.4	23.8
	38.6	55		18.1	21.5
	37.6	46		17.9	23.3
	40.8	51.4		19.6	28.1
	37.6	53.5		21	26.1

## Sheet: Fig. 1H
Fig. 1H	TFH			TFR
	Naive	SRBC		Naive	SRBC
	32.3	43		45.9	35.3
	55.6	46.5		18.6	32.4
	46	52.3		43.4	40.4
	49.5	59		30.3	48.4
	45.8	59		30.4	49.3
	49.3	46.2		29.4	33.3
	51.4	51.8		31.1	27.8
	48.1	52.2			34.3

## Sheet: Fig. 2D
Fig. 2D	Fos			Maf			Yy1			Jun			Junb
	Naive	PCT		Naive	PCT		Naive	PCT		Naive	PCT		Naive	PCT
	1.144	1.352		1.264	2.036		1.087	1.107		0.801	1.548		0.7	1.369
	1.264	1.355		0.935	1.293		0.97	1.421		1.017	1.365		1.096	1.35
	0.769	1.269		0.885	1.911		0.961	1.263		1.004	1.785		1.157	1.912
	0.899	1.268		0.955	1.401		0.986	1.314		1.223	1.514		1.126	1.352

## Sheet: Fig. 3C
Fig. 3C	B	B + WT-TFH	B + WT TFR	B + WT-TFH + WT-TFR	B + WT-TFH + KO-TFR
	2.15	20.2	6.76	24.6	18.7
	2.76	17.2	7.78	23.8	12.8
	4	18.3	6.28	27.8	14.8

[truncated: 27 more sheets: Fig. 4B, Fig. 4D, Fig. 5B, Fig. 5C, Fig. 5D, Fig. 6A, Fig. 6B, Fig. 6D, Fig. 7B, Fig. 7C, Sup. Fig. 1B, Sup. Fig. 2A, Sup. Fig. 2B, Sup. Fig. 2C, Sup. Fig. 2D, Sup. Fig. 4C, Sup. Fig. 4D, Sup. Fig. 5A, Sup. Fig. 5B, Sup. Fig. 5C …]
